# Supplementary material for: The ATF6-EGF Pathway Mediates the Awakening of Slow-Cycling Chemoresistant Cells and Tumor Recurrence by Stimulating Tumor Angiogenesis
Source: Cancers (Basel). 2020 Jul 2;12(7):1772. doi: 10.3390/cancers12071772 (PMC7407555; doi:10.3390/cancers12071772)
Supplement: Supplementary file 1 [file cancers-12-01772-s001.zip]

Archive with 3 entries (2 files):
- supplementary/
- supplementary/cancers-838909-supplementary-done.pdf
- supplementary/cancers-838909-supplementary-table.xlsx
