# Supplementary material for: The ATF6-EGF Pathway Mediates the Awakening of Slow-Cycling Chemoresistant Cells and Tumor Recurrence by Stimulating Tumor Angiogenesis
Source: Cancers (Basel). 2020 Jul 2;12(7):1772. doi: 10.3390/cancers12071772 (PMC7407555; doi:10.3390/cancers12071772)
Supplement: Supplementary file 1 [file cancers-12-01772-s001.zip › supplementary/cancers-838909-supplementary-table.xlsx]

## Sheet: DAVID, H460, PDX019, PDX11-3, U
Table S1. GO Terms (biological process) enriched in the common upregulated gene set, determined by functional analysis using DAVID.
Category	Term	Count	%	PValue	Genes	List Total	Pop Hits	Pop Total	Fold Enrichment	Bonferroni	Benjamini	FDR	FDR real
GOTERM_BP_DIRECT	GO:0001525~angiogenesis	10	4.44444	0.000162	THSD7A, SRPX2, EREG, PTK2B, IL18, COL15A1, MFGE8, RORA, EGF, ECM1	149	223	16792	5.05372	0.13665	0.13665	0.252937	0.00252937
GOTERM_BP_DIRECT	GO:0035413~positive regulation of catenin import into nucleus	3	1.33333	0.00480588	SEMA5A, SULF2, EGF	149	12	16792	28.1745	0.987219	0.886947	7.23918	0.0723918
GOTERM_BP_DIRECT	GO:0055085~transmembrane transport	8	3.55556	0.00593657	SLC22A17, ABCA10, ABCC9, SLC22A18, SLC16A6, GJC2, FLVCR2, SLC43A3	149	244	16792	3.69502	0.995432	0.834072	8.86956	0.0886956
GOTERM_BP_DIRECT	GO:0015695~organic cation transport	3	1.33333	0.00751451	SLC22A18, SLC22A4, SLC22A1	149	15	16792	22.5396	0.998915	0.818514	11.1001	0.111001
GOTERM_BP_DIRECT	GO:0042542~response to hydrogen peroxide	4	1.77778	0.0102586	TXNIP, CRYAB, PTK2B, NR4A3	149	51	16792	8.83906	0.999911	0.845321	14.8578	0.148578
GOTERM_BP_DIRECT	GO:0001556~oocyte maturation	3	1.33333	0.0107622	EREG, PTK2B, PDE3A	149	18	16792	18.783	0.999944	0.804481	15.531	0.15531
GOTERM_BP_DIRECT	GO:0007166~cell surface receptor signaling pathway	8	3.55556	0.0108715	CD101, IL17D, GP1BB, PTK2B, UPK1B, TSPAN13, CDA, IL7R	149	274	16792	3.29045	0.999949	0.756642	15.6764	0.156764
GOTERM_BP_DIRECT	GO:0048661~positive regulation of smooth muscle cell proliferation	4	1.77778	0.0159192	ID2, EREG, IL18, NR4A3	149	60	16792	7.5132	1	0.837219	22.1445	0.221445
GOTERM_BP_DIRECT	GO:0007155~cell adhesion	10	4.44444	0.0205522	SEMA5A, LGALS3BP, HAPLN3, GP1BB, COL15A1, MFGE8, EDIL3, GPNMB, FEZ1, RS1	149	459	16792	2.45529	1	0.876087	27.6697	0.276697
GOTERM_BP_DIRECT	GO:1900625~positive regulation of monocyte aggregation	2	0.888889	0.0262103	HAS2, NR4A3	149	3	16792	75.132	1	0.909615	33.9197	0.339197
GOTERM_BP_DIRECT	GO:1900127~positive regulation of hyaluronan biosynthetic process	2	0.888889	0.0347946	HAS2, EGF	149	4	16792	56.349	1	0.945722	42.4442	0.424442
GOTERM_BP_DIRECT	GO:0010656~negative regulation of muscle cell apoptotic process	2	0.888889	0.0433037	PTK2B, ADCYAP1	149	5	16792	45.0792	1	0.964515	49.8695	0.498695
GOTERM_BP_DIRECT	GO:0002381~immunoglobulin production involved in immunoglobulin mediated immune response	2	0.888889	0.0433037	HLA-DQB1, HLA-DRB1	149	5	16792	45.0792	1	0.964515	49.8695	0.498695
GOTERM_BP_DIRECT	GO:0015697~quaternary ammonium group transport	2	0.888889	0.0433037	SLC22A4, SLC22A1	149	5	16792	45.0792	1	0.964515	49.8695	0.498695
GOTERM_BP_DIRECT	GO:0043043~peptide biosynthetic process	2	0.888889	0.0433037	DMD, PCSK5	149	5	16792	45.0792	1	0.964515	49.8695	0.498695
GOTERM_BP_DIRECT	GO:0007517~muscle organ development	4	1.77778	0.0439992	CRYAB, DMD, VAMP5, PAX3	149	89	16792	5.06508	1	0.956389	50.435	0.50435
GOTERM_BP_DIRECT	GO:0010976~positive regulation of neuron projection development	4	1.77778	0.0439992	PTK2B, DMD, FEZ1, ADCYAP1	149	89	16792	5.06508	1	0.956389	50.435	0.50435
GOTERM_BP_DIRECT	GO:0030522~intracellular receptor signaling pathway	3	1.33333	0.0441129	ESRRB, RORA, NR4A3	149	38	16792	8.89721	1	0.945871	50.5268	0.505268
GOTERM_BP_DIRECT	GO:0016192~vesicle-mediated transport	5	2.22222	0.0456033	RAB39B, AP3B2, VAMP5, C3ORF49, STXBP5L	149	152	16792	3.70717	1	0.940162	51.7164	0.517164
GOTERM_BP_DIRECT	GO:0060048~cardiac muscle contraction	3	1.33333	0.0597113	TCAP, DMD, KCNE5	149	45	16792	7.5132	1	0.969268	61.7253	0.617253
GOTERM_BP_DIRECT	GO:0002455~humoral immune response mediated by circulating immunoglobulin	2	0.888889	0.0600989	HLA-DQB1, HLA-DRB1	149	7	16792	32.1994	1	0.963101	61.9707	0.619707
GOTERM_BP_DIRECT	GO:0002043~blood vessel endothelial cell proliferation involved in sprouting angiogenesis	2	0.888889	0.0600989	SEMA5A, BMPER	149	7	16792	32.1994	1	0.963101	61.9707	0.619707
GOTERM_BP_DIRECT	GO:0002576~platelet degranulation	4	1.77778	0.0627831	LGALS3BP, EGF, ECM1, TIMP3	149	103	16792	4.37662	1	0.961613	63.6299	0.636299
GOTERM_BP_DIRECT	GO:0045860~positive regulation of protein kinase activity	3	1.33333	0.0644692	EREG, PTK2B, ADCYAP1	149	47	16792	7.19349	1	0.958174	64.6373	0.646373
GOTERM_BP_DIRECT	GO:0007519~skeletal muscle tissue development	3	1.33333	0.0743481	IGSF8, DMD, VAMP5	149	51	16792	6.62929	1	0.969678	70.0339	0.700339
GOTERM_BP_DIRECT	GO:0007267~cell-cell signaling	6	2.66667	0.0743755	SEMA5A, EREG, IL18, GJC2, PCSK5, ADCYAP1	149	254	16792	2.66216	1	0.964231	70.0478	0.700478
GOTERM_BP_DIRECT	GO:0010838~positive regulation of keratinocyte proliferation	2	0.888889	0.0766013	TGM1, HAS2	149	9	16792	25.044	1	0.962309	71.1517	0.711517
GOTERM_BP_DIRECT	GO:0045741~positive regulation of epidermal growth factor-activated receptor activity	2	0.888889	0.0766013	EREG, EGF	149	9	16792	25.044	1	0.962309	71.1517	0.711517
GOTERM_BP_DIRECT	GO:0019882~antigen processing and presentation	3	1.33333	0.0846737	HLA-DQB1, HLA-DRB1, MR1	149	55	16792	6.14716	1	0.969232	74.8442	0.748442
GOTERM_BP_DIRECT	GO:0043267~negative regulation of potassium ion transport	2	0.888889	0.0847443	PTK2B, ADCYAP1	149	10	16792	22.5396	1	0.964533	74.8745	0.748745
GOTERM_BP_DIRECT	GO:0015718~monocarboxylic acid transport	2	0.888889	0.0847443	SLC16A4, SLC16A6	149	10	16792	22.5396	1	0.964533	74.8745	0.748745
GOTERM_BP_DIRECT	GO:0007173~epidermal growth factor receptor signaling pathway	3	1.33333	0.0873198	EREG, PTK2B, EGF	149	56	16792	6.03739	1	0.963396	75.955	0.75955
GOTERM_BP_DIRECT	GO:0007417~central nervous system development	4	1.77778	0.0897288	HAPLN3, GRIK1, HPCAL4, DCLK1	149	120	16792	3.7566	1	0.962083	76.9261	0.769261
GOTERM_BP_DIRECT	GO:0043401~steroid hormone mediated signaling pathway	3	1.33333	0.0899906	ESRRB, RORA, NR4A3	149	57	16792	5.93147	1	0.957609	77.0294	0.770294
GOTERM_BP_DIRECT	GO:0070373~negative regulation of ERK1 and ERK2 cascade	3	1.33333	0.0926853	DUSP4, DMD, TIMP3	149	58	16792	5.82921	1	0.95688	78.0678	0.780678
GOTERM_BP_DIRECT	GO:0035879~plasma membrane lactate transport	2	0.888889	0.0928159	SLC16A4, SLC16A6	149	11	16792	20.4905	1	0.952158	78.117	0.78117
GOTERM_BP_DIRECT	GO:0019511~peptidyl-proline hydroxylation	2	0.888889	0.0928159	P3H2, P4HA3	149	11	16792	20.4905	1	0.952158	78.117	0.78117
